# Supplementary material for: The transferability of microsatellite loci from a homoploid to a polyploid hybrid complex: an example from fine-leaved Festuca species (Poaceae)
Source: PeerJ. 2020 Jun 1;8:e9227. doi: 10.7717/peerj.9227 (PMC7271882; doi:10.7717/peerj.9227)
Supplement: Data S1 — The columns in the table are described by SSR marker data, while the rows represent specimens (in total: 10 SSR markers and 24 specimens). [file peerj-08-9227-s001.csv]

10	24	1	24	1	24		FESTUCA AMETHYSTINA 2X
Codominant data template			Pop1		Region1
Sample	Pop	FgauA02		FgauA04		FgauA111		FgauA121		FgauB07		FgauB103		FgauB109		FgauB119		FgauB125		FgauB130
1	Pop1	318	190	100	86	234	234	152	152	96	78	144	126	92	86	146	124	250	228	112	112
2	Pop1	302	178	124	86	240	240	160	160	96	78	134	130	92	86	152	130	264	228	136	136
3	Pop1	308	190	100	86	258	258	160	92	96	78	126	126	92	86	130	108	250	228	150	120
4	Pop1	330	190	124	86	234	230	160	160	96	78	130	130	92	86	152	130	250	228	136	86
5	Pop1	302	190	100	100	230	230	152	92	96	96	126	126	92	86	130	108	250	236	182	112
6	Pop1	338	218	100	100	224	224	152	92	96	96	154	122	86	86	130	108	250	236	118	118
7	Pop1	320	206	100	86	236	230	152	92	96	96	134	134	86	86	130	108	250	230	126	112
8	Pop1	280	178	100	86	224	224	152	92	96	96	130	130	86	86	152	130	254	228	118	118
9	Pop1	318	218	100	100	216	216	152	152	88	78	130	122	86	86	130	108	250	218	92	92
10	Pop1	308	206	100	100	240	258	152	152	88	78	144	126	86	86	130	108	244	218	130	112
11	Pop1	316	212	100	100	234	234	152	92	88	78	150	134	86	86	130	108	244	218	120	96
12	Pop1	316	212	100	100	258	258	160	160	88	78	126	126	86	86	130	108	254	218	130	130
13	Pop1	302	206	100	86	234	224	160	92	88	78	126	126	86	86	130	108	238	216	130	92
14	Pop1	320	206	100	86	240	240	152	152	88	78	124	124	86	86	130	108	244	218	130	96
15	Pop1	330	218	100	86	236	236	152	92	88	78	126	126	86	86	130	130	238	218	182	112
16	Pop1	316	212	100	100	224	216	152	92	88	78	150	134	86	86	130	108	228	216	150	120
17	Pop1	330	212	100	100	234	234	152	152	88	78	130	122	86	86	130	130	230	196	112	112
18	Pop1	320	218	100	100	216	216	160	160	88	88	134	134	86	86	130	130	204	204	136	136
19	Pop1	320	218	100	100	230	230	160	92	88	88	126	126	86	86	130	108	238	218	136	86
20	Pop1	330	218	100	100	236	236	160	160	88	88	126	126	86	86	130	108	228	204	118	118
21	Pop1	320	212	100	100	224	224	152	152	88	88	144	126	86	86	130	108	216	216	118	118
22	Pop1	302	206	100	100	236	236	152	88	88	88	134	130	86	86	130	108	250	228	130	112
23	Pop1	302	206	100	100	224	224	152	152	88	88	130	130	86	86	130	108	264	228	130	130
24	Pop1	316	206	100	100	230	230	160	88	88	88	126	126	86	86	130	108	250	228	130	96
