# Supplementary material for: The transferability of microsatellite loci from a homoploid to a polyploid hybrid complex: an example from fine-leaved Festuca species (Poaceae)
Source: PeerJ. 2020 Jun 1;8:e9227. doi: 10.7717/peerj.9227 (PMC7271882; doi:10.7717/peerj.9227)
Supplement: Data S2 — The columns in the table are described by SSR marker data, while the rows represent specimens (in total: 10 SSR markers and 24 specimens). [file peerj-08-9227-s002.csv]

13	24	1	24			1	24		FESTUCA AMETHYSTINA 4X - 1/2																				FESTUCA AMETHYSTINA 4X - 2/2
Codominant data template			Pop1				Region1
Sample	Pop	FgauA02				FgauA04				FgauA111				FgauA121				FgauB07				FgauB103					Sample	Pop	FgauB109				FgauB119				FgauB125				Fgau130
1	Pop1	252	146	252	146	100	92	100	92	230	230	230	230	152	152	152	152	96	92	96	92	146	126	98	146		1	Pop1	98	90	98	90	126	100	126	100	242	220	242	220	108	108	108	108
2	Pop1	282	166	282	166	126	92	126	92	244	244	244	244	162	162	162	162	102	96	102	96	174	142	98	174		2	Pop1	98	90	98	90	130	100	130	100	282	250	214	250	108	108	108	108
3	Pop1	338	192	338	192	100	92	100	92	250	250	250	250	162	92	162	92	106	96	106	96	152	92	152	92		3	Pop1	98	90	98	90	126	100	126	100	230	250	214	250	112	112	112	112
4	Pop1	376	214	376	214	124	92	124	92	240	240	240	240	162	162	162	162	106	106	106	106	132	92	132	92		4	Pop1	98	90	98	90	126	100	126	100	230	200	230	200	112	108	112	108
5	Pop1	338	208	338	208	100	100	100	100	250	250	250	250	152	92	152	92	102	96	102	96	126	98	126	98		5	Pop1	98	90	98	90	126	100	80	126	220	190	220	190	108	108	108	108
6	Pop1	358	208	358	208	100	100	100	100	256	250	256	250	152	92	152	92	102	96	102	96	146	126	98	146		6	Pop1	90	90	90	90	126	126	126	126	236	200	236	200	112	112	112	112
7	Pop1	358	208	358	208	100	92	100	92	256	250	256	250	152	92	152	92	102	102	102	102	174	142	98	174		7	Pop1	90	90	90	90	130	130	130	130	260	230	196	230	118	118	118	118
8	Pop1	338	200	338	200	100	92	100	92	240	240	240	240	152	92	152	92	110	92	110	92	152	92	152	92		8	Pop1	90	90	90	90	130	100	130	100	250	200	250	200	118	108	118	108
9	Pop1	200	200	200	200	100	100	100	100	256	256	256	256	152	152	152	152	100	92	100	92	132	92	132	92		9	Pop1	90	90	90	90	116	116	116	116	220	200	220	200	112	112	112	112
10	Pop1	208	208	208	208	100	100	100	100	260	260	260	260	152	152	152	152	100	96	100	96	126	98	126	98		10	Pop1	90	90	90	90	116	116	116	116	210	196	210	196	108	108	108	108
11	Pop1	376	208	376	208	100	100	100	100	300	300	300	300	152	92	152	92	106	106	106	106	146	126	98	146		11	Pop1	90	90	90	90	116	116	116	116	256	226	210	226	108	108	108	108
12	Pop1	368	230	368	230	100	100	100	100	288	288	288	288	162	162	162	162	102	96	102	96	174	142	98	174		12	Pop1	90	90	90	90	120	100	120	100	244	188	244	188	112	112	112	112
13	Pop1	338	208	338	208	100	92	100	92	288	288	288	288	162	92	162	92	106	106	106	106	152	92	152	92		13	Pop1	90	90	90	90	120	100	120	100	244	216	244	216	112	108	112	108
14	Pop1	300	192	300	192	100	92	100	92	288	288	288	288	152	152	152	152	102	96	102	96	132	92	132	92		14	Pop1	90	90	90	90	126	100	126	100	250	230	220	230	108	108	108	108
15	Pop1	312	200	312	200	100	92	100	92	280	280	280	280	152	92	152	92	96	92	96	92	126	98	126	98		15	Pop1	94	94	94	94	130	100	130	100	230	220	230	220	108	108	108	108
16	Pop1	300	192	300	192	100	100	100	100	288	288	288	288	152	92	152	92	96	92	96	92	146	126	98	146		16	Pop1	94	90	94	90	126	126	126	126	230	200	230	200	108	108	108	108
17	Pop1	368	230	368	230	100	100	100	100	260	260	260	260	152	152	152	152	96	92	96	92	174	142	98	174		17	Pop1	90	90	90	90	120	100	120	100	230	220	230	220	108	108	108	108
18	Pop1	208	208	208	208	100	100	100	100	300	300	300	300	162	162	162	162	100	96	100	96	152	152	152	152		18	Pop1	90	90	90	90	120	120	120	120	244	216	244	216	108	108	108	108
19	Pop1	338	200	338	200	108	108	108	108	300	300	300	300	162	92	162	92	100	96	100	96	132	132	132	132		19	Pop1	90	90	90	90	120	120	120	120	256	226	210	226	112	112	112	112
20	Pop1	358	208	358	208	100	100	100	100	300	300	300	300	162	162	162	162	100	92	100	92	126	98	126	98		20	Pop1	90	90	90	90	130	130	130	130	220	200	220	200	108	108	108	108
21	Pop1	376	214	376	214	108	108	108	108	280	280	280	280	152	152	152	152	100	100	100	100	146	126	98	146		21	Pop1	90	90	90	90	130	130	130	130	260	230	196	230	108	108	108	108
22	Pop1	282	166	282	166	100	100	100	100	300	300	300	300	152	86	152	86	102	96	102	96	174	142	98	174		22	Pop1	90	90	90	90	120	120	120	120	220	190	220	190	108	108	108	108
23	Pop1	252	146	252	146	100	100	100	100	280	280	280	280	152	152	152	152	102	102	102	102	152	92	152	92		23	Pop1	90	90	90	90	120	100	120	100	230	250	214	250	108	108	108	108
24	Pop1	338	192	338	192	100	100	100	100	300	300	300	300	152	88	152	88	106	96	106	96	132	92	132	92		24	Pop1	90	90	90	90	130	130	130	130	242	220	242	220	108	108	108	108
