# Supplementary material for: The transferability of microsatellite loci from a homoploid to a polyploid hybrid complex: an example from fine-leaved Festuca species (Poaceae)
Source: PeerJ. 2020 Jun 1;8:e9227. doi: 10.7717/peerj.9227 (PMC7271882; doi:10.7717/peerj.9227)
Supplement: Data S3 — The columns in the table are described by SSR marker data, while the rows represent specimens (in total: 10 SSR markers and 24 specimens). Columns are semicolon-delimited. [file peerj-08-9227-s003.csv]

10	24	1	24	1	24		FESTUCA TATRAE
Codominant data template			Pop1		Region1
Sample	Pop	FgauA02		FgauA04		FgauA111		FgauA121		FgauB07		FgauB103		FgauB109		FgauB119		FgauB125		FgauB130
1	Pop1	208	178	102	102	216	216	148	148	100	94	124	114	98	90	136	112	204	204	124	124
2	Pop1	208	178	86	86	216	216	164	164	94	94	172	134	98	90	146	120	242	204	100	100
3	Pop1	228	188	86	86	216	216	164	96	100	94	134	134	98	90	136	112	242	212	100	100
4	Pop1	244	200	86	86	228	228	164	164	100	94	172	124	98	90	136	112	248	212	100	100
5	Pop1	238	200	86	86	228	228	148	96	100	94	172	124	98	90	146	146	212	212	110	110
6	Pop1	212	258	102	86	220	220	148	96	94	94	130	120	90	90	146	112	212	212	110	110
7	Pop1	244	212	102	102	216	216	148	96	94	94	124	130	90	90	146	112	242	242	100	100
8	Pop1	244	200	102	102	228	228	148	96	94	94	134	134	90	90	136	120	204	204	100	100
9	Pop1	244	200	102	102	228	228	148	148	100	94	190	146	90	90	136	112	204	204	100	100
10	Pop1	244	200	102	86	228	228	148	148	100	94	190	146	90	90	136	112	204	204	110	110
11	Pop1	244	200	86	86	228	228	148	96	94	94	172	130	90	90	120	106	204	204	110	110
12	Pop1	230	200	86	86	236	236	164	164	100	94	144	144	90	90	136	106	270	222	100	100
13	Pop1	238	200	86	86	236	236	164	96	100	94	120	120	90	90	136	106	272	212	110	110
14	Pop1	230	188	86	86	228	228	148	148	94	94	120	116	90	90	136	106	248	212	100	100
15	Pop1	230	200	86	86	228	228	148	96	94	94	130	120	90	90	136	106	290	222	120	100
16	Pop1	238	200	86	86	228	228	148	96	100	94	182	134	90	90	136	112	290	242	120	120
17	Pop1	244	208	86	86	236	236	148	148	100	94	134	134	90	90	136	136	290	222	120	120
18	Pop1	244	230	86	86	228	228	164	164	100	94	134	134	90	90	136	136	248	180	120	120
19	Pop1	258	212	102	102	228	228	164	164	94	94	172	134	90	90	136	106	222	222	120	120
20	Pop1	258	228	102	102	216	216	164	164	100	94	144	130	90	90	120	120	242	204	120	100
21	Pop1	262	228	102	102	228	228	148	148	100	94	144	130	90	90	136	106	222	180	120	120
22	Pop1	262	212	102	102	216	216	148	76	100	94	182	144	90	90	136	106	248	180	120	100
23	Pop1	244	212	102	102	216	216	164	148	100	94	144	144	90	90	136	106	242	212	110	110
24	Pop1	244	200	102	102	228	228	164	76	100	94	190	146	90	90	136	106	248	212	110	110
