# Supplementary material for: The transferability of microsatellite loci from a homoploid to a polyploid hybrid complex: an example from fine-leaved Festuca species (Poaceae)
Source: PeerJ. 2020 Jun 1;8:e9227. doi: 10.7717/peerj.9227 (PMC7271882; doi:10.7717/peerj.9227)
Supplement: Data S4 — Sequences of ITS marker from F. amethystina 2×(3 sequences, label: FAME_ITS_AM), Festuca amethystina 4×(3 sequences, label: FAME_ITS_GP) and from F. tatrae 2×(2 sequences, label: FTAT_ITS_PP). Sequences are available at GenBank: MN783289 –MN783296. [file peerj-08-9227-s004.txt]

>FAME_ITS_AM2_4x
GGGATAGATCATTGCAATTGTTGGTCTTCAACGAGGAATGCCTAGTAAGCGCGAGTCATCAGCTCGCGTTGACTACGTCCCTGCCCTTTGTACACACCGCCCGTCGCTCCTACCGATTGAATGGTCCGGTGAAGTGTTCGGATCGCGGCGACGGGGGCGGTTCGCCGCCCCCGACGTCGCGAGAAGTCCATTGAACCTTATCATTTAGAGGAAGGAGAAGTCGTAACAAGGTTTCCGTAGGTGAACCTGCGGAAGGATCATTGTCGTGACCCTGACCAAAACAGACCGCGCACATGTCATCCTGCCTGCCGGGCGGCGGCACCGTTTGTCGCCCGGCCAAAGTCCTCGAAAACTTCCTCTCTTCGGAGCGGCGGCTCGGGGTAAAAGAACCCACGGCGCCGAAGGCGTCAAGGAACACTGTGCCTAACCCGGGGACGCGGCTGGCTTGCTGGCCGCACCTTGGGTTGCAATGCTATATAATCCACACGACTCTCGGCAACGGATATCTCGGCTCTCGCATCGATGAAGAACGTAGCGAAATGCGATACCTGGTGTGAATTGCAGAATCCCGCGAACCATCGAGTCTTTGAACGCAAGTTGCGCCCGAGGCCTTTTGGCCGAGGGCACGCCTGCCTGGGCGTCACGCCAAACACGCTCCCACCCCACTAAACATGGGGCGGGATGCGGCATGTGGCTCTCCGTCTCGCAAGGGGCGGTGGGCCGAAGATCCGGCTGCCGGCGTATCGTGCCGGACACAGCGCGTGGTAGGCGATCTCGCTATACTAAACGCAGTGCATCCGGGGCGTAGCCGACGCAATGCCCTCAATGGACCCTATTAACGGAGCGCACGACGCTTCGACCGCGACCCCAGGTCAGGCGGGACTACCCGCTG

>FAME_ITS_AM3_4x
GGGATAGATCATTGCAATTGTTGGTCTTCAACGAGGAATGCCTAGTAAGCGCGAGTCATCAGCTCGCGTTGACTACGTCCCTGCCCTTTGTACACACCGCCCGTCGCTCCTACCGATTGAATGGTCCGGTGAAGTGTTCGGATCGCGGCGACGGGGGCGGTTCGCCGCCCCCGACGTCGCGAGAAGTCCATTGAACCTTATCATTTAGAGGAAGGAGAAGTCGTAACAAGGTTTCCGTAGGTGAACCTGCGGAAGGATCATTGTCGTGACCCTGACCAAAACAGACCGCGCACATGTCATCCTGCCTGCCGGGCGGCGGCACCGTTTGTCGCCCGGCCAAAGTCCTCGAAAACTTCCTCTCTTCGGAGCGGCGGCTCGGGGTAAAAGAACCCACGGCGCCGAAGGCGTCAAGGAACACTGTGCCTAACCCGGGGACGCGGCTGGCTTGCTGGCCGCACCTTGGGTTGCAATGCTATATAATCCACACGACTCTCGGCAACGGATATCTCGGCTCTCGCATCGATGAAGAACGTAGCGAAATGCGATACCTGGTGTGAATTGCAGAATCCCGCGAACCATCGAGTCTTTGAACGCAAGTTGCGCCCGAGGCCTTTTGGCCGAGGGCACGCCTGCCTGGGCGTCACGCCAAACACGCTCCCACCCCACTAAACATGGGGCGGGATGCGGCATGTGGCTCTCCGTCTCGCAAGGGGCGGTGGGCCGAAGATCCGGCTGCCGGCGTATCGTGCCGGACACAGCGCGTGGTAGGCGATCTCGCTATACTAAACGCAGTGCATCCGGGGCGTAGCCGACGCAATGCCCTCAATGGACCCTATTAACGGAGCGCACGACGCTTCGACCGCGACCCCAGGTCAGGCGGGACT

>FAME_ITS_AM5_4x
GGGGATAGATCATTGCAATTGTTGGTCTTCAACGAGGAATGCCTAGTAAGCGCGAGTCATCAGCTCGCGTTGACTACGTCCCTGCCCTTTGTACACACCGCCCGTCGCTCCTACCGATTGAATGGTCCGGTGAAGTGTTCGGATCGCGGCGACGGGGGCGGTTCGCCGCCCCCGACGTCGCGAGAAGTCCATTGAACCTTATCATTTAGAGGAAGGAGAAGTCGTAACAAGGTTTCCGTAGGTGAACCTGCGGAAGGATCATTGTCGTGACCCTGACCAAAACAGACCGCGCACATGTCATCCTGCCTGCCGGGCGGCGGCACCGTTTGTCGCCCGGCCAAAGTCCTCGAAAACTTCCTCTCTTCGGAGCGGCGGCTCGGGGTAAAAGAACCCACGGCGCCGAAGGCGTCAAGGAACACTGTGCCTAACCCGGGGACGCGGCTGGCTTGCTGGCCGCACCTTGGGTTGCAATGCTATATAATCCACACGACTCTCGGCAACGGATATCTCGGCTCTCGCATCGATGAAGAACGTAGCGAAATGCGATACCTGGTGTGAATTGCAGAATCCCGCGAACCATCGAGTCTTTGAACGCAAGTTGCGCCCGAGGCCTTTTGGCCGAGGGCACGCCTGCCTGGGCGTCACGCCAAACACGCTCCCACCCCACTAAACATGGGGCGGGATGCGGCATGTGGCTCTCCGTCTCGCAAGGGGCGGTGGGCCGAAGATCCGGCTGCCGGCGTATCGTGCCGGACACAGCGCGTGGTAGGCGATCTCGCTATACTAAACGCAGTGCATCCGGGGCGTAGCCGACGCAATGCCCTCAATGGACCCTATTAACGGAGCGCACGACGCTTCGACCGCGACCCCAGGTCAGGC

>FAME_ITS_GP15_2x
GGGGATAGATCATTGCAATTGTTGGTCTTCAACGAGGAATGCCTAGTAAGCGCGAGTCATCAGCTCGCGTTGACTACGTCCCTGCCCTTTGTACACACCGCCCGTCGCTCCTACCGATTGAATGGTCCGGTGAAGTGTTCGGATCGCGGCGACGGGGGCGGTTCGCCGCCCCCGACGTCGCGAGAAGTCCATTGAACCTTATCATTTAGAGGAAGGAGAAGTCGTAACAAGGTTTCCGTAGGTGAACCTGCGGAAGGATCATTGTCGTGACCCTGACCAAAACAGACCGCGCACATGTCATCCTGCCTGCCGGGCGGCGGCACCGTTTGTCGCCCGGCCAAAGTCCTCGAAAACTTCCTCTCTTCGGAGCGGCGGCTCGGGGTAAAAGAACCCACGGCGCCGAAGGCGTCAAGGAACACTGTGCCTAACCCGGGGACGCGGCTGGCTTGCTGGCCGCACCTTGGGTTGCAATGCTATATAATCCACACGACTCTCGGCAACGGATATCTCGGCTCTCGCATCGATGAAGAACGTAGCGAAATGCGATACCTGGTGTGAATTGCAGAATCCCGCGAACCATCGAGTCTTTGAACGCAAGTTGCGCCCGAGGCCTTTTGGCCGAGGGCACGCCTGCCTGGGCGTCACGCCAAACACGCTCCCACCCCACTAAACATGGGGCGGGATGCGGCATGTGGCTCTCCGTCTCGCAAGGGGCGGTGGGCCGAAGATCCGGCTGCCGGCGTATCGTGCCGGACACAGCGCGTGGTAGGCGATCTCGCTATACTAAACGCAGTGCATCCGGGGCGTAGCCGACGCAATGCCCTCAATGGACCCTATTAACGGAGCGCACGACGCTTCGACCGCGACCCCAGGTCAGGCGGGACTACCCGCTGAATT

>FAME_ITS_GP17_2x
GGGGATAGATCATTGCAATTGTTGGTCTTCAACGAGGAATGCCTAGTAAGCGCGAGTCATCAGCTCGCGTTGACTACGTCCCTGCCCTTTGTACACACCGCCCGTCGCTCCTACCGATTGAATGGTCCGGTGAAGTGTTCGGATCGCGGCGACGGGGGCGGTTCGCCGCCCCCGACGTCGCGAGAAGTCCATTGAACCTTATCATTTAGAGGAAGGAGAAGTCGTAACAAGGTTTCCGTAGGTGAACCTGCGGAAGGATCATTGTCGTGACCCTGACCAAAACAGACCGCGCACATGTCATCCTGCCTGCCGGGCGGCGGCACCGTTTGTCGCCCGGCCAAAGTCCTCGAAAACTTCCTCTCTTCGGAGCGGCGGCTCGGGGTAAAAGAACCCACGGCGCCGAAGGCGTCAAGGAACACTGTGCCTAACCCGGGGACGCGGCTGGCTTGCTGGCCGCACCTTGGGTTGCAATGCTATATAATCCACACGACTCTCGGCAACGGATATCTCGGCTCTCGCATCGATGAAGAACGTAGCGAAATGCGATACCTGGTGTGAATTGCAGAATCCCGCGAACCATCGAGTCTTTGAACGCAAGTTGCGCCCGAGGCCTTTTGGCCGAGGGCACGCCTGCCTGGGCGTCACGCCAAACACGCTCCCACCCCACTAAACATGGGGCGGGATGCGGCATGTGGCTCTCCGTCTCGCAAGGGGCGGTGGGCCGAAGATCCGGCTGCCGGCGTATCGTGCCGGACACAGCGCGTGGTAGGCGATCTCGCTATACTAAACGCAGTGCATCCGGGGCGTAGCCGACGCAATGCCCTCAATGGACCCTATTAACGGAGCGCACGACGCTTCGACCGCGACCCCAGGTCAGGCGGGACTACCCGCTGAATT

>FAME_ITS_GP21_2x
GGGGATAGATCATTGCAATTGTTGGTCTTCAACGAGGAATGCCTAGTAAGCGCGAGTCATCAGCTCGCGTTGACTACGTCCCTGCCCTTTGTACACACCGCCCGTCGCTCCTACCGATTGAATGGTCCGGTGAAGTGTTCGGATCGCGGCGACGGGGGCGGTTCGCCGCCCCCGACGTCGCGAGAAGTCCATTGAACCTTATCATTTAGAGGAAGGAGAAGTCGTAACAAGGTTTCCGTAGGTGAACCTGCGGAAGGATCATTGTCGTGACCCTGACCAAAACAGACCGCGCACATGTCATCCTGCCTGCCGGGCGGCGGCACCGTTTGTCGCCCGGCCAAAGTCCTCGAAAACTTCCTCTCTTCGGAGCGGCGGCTCGGGGTAAAAGAACCCACGGCGCCGAAGGCGTCAAGGAACACTGTGCCTAACCCGGGGACGCGGCTGGCTTGCTGGCCGCACCTTGGGTTGCAATGCTATATAATCCACACGACTCTCGGCAACGGATATCTCGGCTCTCGCATCGATGAAGAACGTAGCGAAATGCGATACCTGGTGTGAATTGCAGAATCCCGCGAACCATCGAGTCTTTGAACGCAAGTTGCGCCCGAGGCCTTTTGGCCGAGGGCACGCCTGCCTGGGCGTCACGCCAAACACGCTCCCACCCCACTAAACATGGGGCGGGATGCGGCATGTGGCTCTCCGTCTCGCAAGGGGCGGTGGGCCGAAGATCCGGCTGCCGGCGTATCGTGCCGGACACAGCGCGTGGTAGGCGATCTCGCTATACTAAACGCAGTGCATCCGGGGCGTAGCCGACGCAATGCCCTCAATGGACCCTATTAACGGAGCGCACGACGCTTCGACCGCGACCCCAGGTCAGGCGGGACTACCCGCTGAATT

>FTAT_ITS_PP1_2x
GGGGATAGATCATTGCAATTGTTGGTCTTCAACGAGGAATGCCTAGTAAGCGCGAGTCATCAGCTCGCGTTGACTACGTCCCTGCCCTTTGTACACACCGCCCGTCGCTCCTACCGATTGAATGGTCCGGTGAAGTGTTCGGATCGCGGCGACGGGGGCGGTTCGCCGCCCCCGACGTCGCGAGAAGTCCATTGAACCTTATCATTTAGAGGAAGGAGAAGTCGTAACAAGGTTTCCGTAGGTGAACCTGCGGAAGGATCATTGTCGTGACCCTGACCAAAACAGACCGCGCACATGTCATCCTGCCTGCCGGGCGGCGGCACCGTTTGTCGCCCGGCCAAAGTCCTCGAAAACTTCCTCTCTTCGGAGCGGCGGCTCGGGGTAAAAGAACCCACGGCGCCGAAGGCGTCAAGGAACACTGTGCCTAACCCGGGGACGCGGCTGGCTTGCTGGCCGCACCTTGGGTTGCAATGCTATATAATCCACACGACTCTCGGCAACGGATATCTCGGCTCTCGCATCGATGAAGAACGTAGCGAAATGCGATACCTGGTGTGAATTGCAGAATCCCGCGAACCATCGAGTCTTTGAACGCAAGTTGCGCCCGAGGCCTTTTGGCCGAGGGCACGCCTGCCTGGGCGTCACGCCAAACACGCTCCCACCCCACTAAACATGGGGCGGGATGCGGCATGTGGCTCTCCGTCTCGCAAGGGGCGGTGGGCCGAAGATCCGGCTGCCGGCGTATCGTGCCGGACACAGCGCGTGGTAGGCGATCTCGCTATACTAAACGCAGTGCATCC

>FTAT_ITS_PP3_2x
GAATGCCTAGTAAGCGCGAGTCATCAGCTCGCGTTGACTACGTCCCTGCCCTTTGTACACACCGCCCGTCGCTCCTACCGATTGAATGGTCCGGTGAAGTGTTCGGATCGCGGCGACGGGGGCGGTTCGCCGCCCCCGACGTCGCGAGAAGTCCATTGAACCTTATCATTTAGAGGAAGGAGAAGTCGTAACAAGGTTTCCGTAGGTGAACCTGCGGAAGGATCATTGTCGTGACCCTGACCAAAACAGACCGCGCACACGTCATCCTGCCTGCCGGGCGGCGGCACCGTTTGTCGCCCGGCCAAAGTCCTCGAAAACTTCCTCTCTTCGGAGCGGCGGCTCGGGGTAAAAGAACCCACGGCGCCGAAGGCGTCAAGGAACACTGTGCCTAACCCGGGGACGCGGCTGGCTTGCTGGCCGCACCTTGGGTTGCAATGCTATATAATCCACACGACTCTCGGCAACGGATATCTCGGCTCTCGCATCGATGAAGAACGTAGCGAAATGCGATACCTGGTGTGAATTGCAGAATCCCGCGAACCATCGAGTCTTTGAACGCAAGTTGCGCCCGAGGCCTTTTGGCCGAGGGCACGCCTGCCTGGGCGTCACGCCAAACACGCTCCCACCCCA
